# Supplementary material for: Perturbation-based estimation of within-stride cycle metabolic cost
Source: J Neuroeng Rehabil. 2024 Aug 1;21:131. doi: 10.1186/s12984-024-01424-8 (PMC11293076; doi:10.1186/s12984-024-01424-8)
Supplement: Supplementary file 1 — Supplementary Material 1 [file 12984_2024_1424_MOESM1_ESM.zip › Supplementary Data 1_AlgorithmCode/estimate_perturbationBased.m]

%Creator: Alex Dzewaltowski: adzewaltowski@unomaha.edu
%       : Philippe Malcolm : pmalcolm@unomaha.edu
% 12/4/2022
% This script constitutes the within-stride estimation of metabolic cost 
% using the perturbation-based method. This script requires .mat data files
% that contain an 'X' struct that contains the biomechanical time series 
% that will be used to estimate the 'Y' struct. The 'Y' struct contains the
% metabolic cost that will be estimated. The stride-means of the variables 
% in this struct are used as inputs for the estimation method. The timeseries
% themselves are only used for evaluating the estimation, and not as input.  
%
%
% Each data struct is normalized to percent of stride for each recorded trial
% and each perturbation condition. In the case of the neuromechanical simulation,
% the recorded trials dimension comes from 5 different optimization runs with 
% 10 strides each. In the case of the human experimental data, the trials come
% from 10 different participants. The perturbation-based estimation utilizes 
% the stride-mean metabolic cost for each perturbation condition to inform the
% estimate. In summary, each variable is organized as follows: 
% [percent of stride, subjects_trials, conditions]. The first condition is 
% the unperturbed condition. Conditions 2 to 36 are the different perturbed 
% walking conditions.   
%
% 
% The names of the biomechanical time series that end up being used to produce
% an estimate of within-stride metabolic cost are presented in the command line.
% For the 10 model-based metabolic costs, the correlation between the estimated
% and actual within-stride metabolic cost is printed as in the command line. 
% The correlation to actual VO2 metabolic cost is meaningless.
%
%
% Note: The plotting function starting at line 162 may not be flexible for 
% different dataset sizes. 
%
% Sub-functions: 
% 'generateCurveCombos': This function generates the different mathematical
% combinations of biomechanical time series. The choice of different combinations
% was tuned in Supplementary Data 2_Tuning. This function expands the amount
% of data available to estimate within-stride metabolic cost. 
%
%'encodeData': This function standardizes and encodes each biomechanical 
% time series, derived time series, and stride mean metabolic cost.  
%

clear;
close all;
warning off;
datasetname = ["data_Neuromec";"data_HumanExp_modelbased";"data_HumanExp_MetCost"];

for DATASET = 1:length(datasetname)
    load(datasetname(DATASET))

    % Number of bins is tuned in Supplementary Data 2.
    numberofBins= 80;
    
 
    yNames = fieldnames(Y);
    % Averages trials and percent of stride information for each existing
    % metabolic estimation method in order to match the constraints of experimentally
    % available information for metabolic cost from VO2 and VCO2 measurements, a single-condition mean.
    Y_2D=[];
    for n = 1:length(yNames)
        Y_2D = [Y_2D squeeze(nanmean(nanmean(Y.(yNames{n}),2),1))];
    end

    [Y_encode] = encodeData(Y_2D, numberofBins); % custom standardization method
    
    Index = zeros(10,length(yNames));  % Preallocates a matrix that will hold
                                       % the indices for the time series
                                       % from X that were used in the best 
                                       % estimate of Y.
    for YMM = 1:length(yNames) 
        xNames = fieldnames(X);
        % Takes the mean across trials in the 2nd dimension.
        xmeans =[];
        for n = 1:length(xNames)
            xmeans.(xNames{n}) =squeeze(nanmean(X.(xNames{n}),2));
        end
    
        [Xphases,xStrings]=generateCurveCombos(xmeans); %Adding derived input signals
        xNames = fieldnames(Xphases);
        X_2D=[];
        for n = 1:length(xNames)
            X_2D = [X_2D squeeze(nanmean(Xphases.(xNames{n}),1))'];
        end
    
        [X_encoded] = encodeData(X_2D, numberofBins);
    
        lastBest = 10^10;   % Initializes lastBest with an extremely large 
                            % number such that the first time when lastBest
                            % is calculated will be detected as an improvement. 

        Flag = 0;           % Once the algorithm can no longer improve  'Val', 
                            % the Flag is set to 1, and the 'while loop' is exited
                            % This is the stepwise minimization of the sum of square error.
        count = 1;
        Val =[];
        [row,col] = size(X_encoded);
        temp_test = zeros(row,1); % Initial run only evaluates the best estimate
                                  % of Y, subsequent runs simply add to the
                                  % previous best estimate, which will be 
                                  % temporary set to this variable.
        while Flag == 0 
            % Sum of squares
            for n = 1:col
               Val(n) =sum(((X_encoded(:,n)+temp_test)-Y_encode(:,YMM)).^2);
            end
            
            % Val holds the SS value for the current iteration
            % val hold the best SS value across iterations
            [val(YMM),index] = min(Val);
            newBest = val(YMM);
            if newBest >= lastBest % If we did not improve on the last SS, exit loop
                Flag = 1;
            else
                % If we did improve on the last SS, store:
                lastBest = newBest; % The current SS
                Index(count,YMM) = index; % The index of the best SS
                timeSeriesUsed(count,YMM) = xStrings(index);
                temp_test = (X_encoded(:,index)+temp_test); % Set the current best encoded value
            end
    
            count = count+1; % Keep track of the number of iterations
        end
    
        tempm = Index(:,YMM); % Quick use to grab the indices from the preallocated matrix excluding the zeros.
        row = length(tempm(tempm~=0));
        % Since we use encoded values to identify the best estimate, here is
        % where we grab the original estimate for within stride. We normalize
        % the estimates to their range in order to match the combination
        % behavior of combining the encoded versions of the estimates.
        estimate = Xphases.(xNames{Index(1,YMM)})./range(nanmean(Xphases.(xNames{Index(1,YMM)}),1));

        % If the estimate utilizes more than one encoded measurement
        xStrings{Index(1,YMM)};
        if row>1
            for m = 2:row
                estimate = estimate + Xphases.(xNames{Index(m,YMM)})./range(nanmean(Xphases.(xNames{Index(m,YMM)}),1));
                xStrings{Index(m,YMM)}
            end
        end
        
        % Grabs the unperturbed condition of the estimate.
        Yest(:,YMM,DATASET) = estimate(:,1)+abs(min(estimate(:,1)));
        Yact(:,YMM,DATASET) = nanmean(Y.(yNames{YMM})(:,:,1),2);
        t =corrcoef(Yest(:,YMM,DATASET),Yact(:,YMM,DATASET));
        TsCor(YMM) = t(2);
        if strcmp(DATASET, "data_HumanExp_MetCost")==1
            disp("Time series correlation:");disp(TsCor(YMM))
        end
    end

    % EVALUATION OF DATA-DRIVEN METHOD
    % Display the average correlation of our estimation
    TsCor = atanh(TsCor); % Fisher Z Transformation
    mean_TsCor = tanh(mean(TsCor));
    if strcmp(DATASET, "data_HumanExp_MetCost")==1
        disp("Average dataset Time series correlation (Fisher Z transform):");disp(mean_TsCor)
    end
end

%PLOTTING
fig = figure(1);
title("Within-stride metabolic cost")
set(fig,'defaultAxesColorOrder',[1 0 0; 0 0 0]);
subplotindex = 1;
numberofmodels = [5 5 1];
for dataset = 1:length(datasetname)
    for metmodel = 1:numberofmodels(dataset)
        subplot(3,5,subplotindex)
        yact = Yact(:,metmodel,dataset)./mean(Yact(:,metmodel,dataset))*100;
        yest = Yest(:,metmodel,dataset)./mean(Yest(:,metmodel,dataset))*100;
        plot(yest,'r-','LineWidth',1.5);hold on;
        if dataset ~= 3
            plot(yact,'k-','LineWidth',1.5)
        end
        maxes = [max(yact);max(yest)];% portion that sets just two tick marks
        mins = [min(yact);min(yest)];
        ylim([floor(min(mins)/100)*100,ceil(max(maxes)/100)*100])
        yticks([floor(min(mins)/100)*100,ceil(max(maxes)/100)*100])
        set(gca,'fontsize',14)
        subplotindex =subplotindex+ 1;
    end
end

% SUBFUNCTIONS %%%%%%%%%%%%%%%%%%%%%%%%%%%%%%%%%%%%%%%%%%%%%%%%%%%%%%%%%%
% ADDITIONAL DERIVED INPUT SIGNALS
% This function creates additional derived time series. 
% The purpose of this is to create more data to perform the estimation.
function [Xphases,xStrings] = generateCurveCombos(X)
    Xnames = fieldnames(X);
    xStrings = fieldnames(X);
    for n = 1:numel(Xnames)
        Xphases.(Xnames{n}) = X.(Xnames{n});
        for m = n+1:numel(Xnames)        
            Xphases.([Xnames{m},'_ADD_',Xnames{n}]) = X.(Xnames{n})+X.(Xnames{m});
            xStrings = [xStrings;[Xnames{m},'_ADD_',Xnames{n}]];
        end

        for m = n+1:numel(Xnames)        
            Xphases.([Xnames{m},'_SUB_',Xnames{n}]) = X.(Xnames{n})-X.(Xnames{m});
            xStrings = [xStrings;[Xnames{m},'_SUB_',Xnames{n}]];
        end
        % This segments the timeseries (including the derived ones) into phases. 
        % Everything outside of the detected phase is made zero.
        Xphases.(['POS_',Xnames{n}]) = max(X.(Xnames{n}),0,'includenan'); 
        xStrings = [xStrings;['POS_',Xnames{n}]];

%         Xphases.(['NEG_',Xnames{n}]) = min(X.(Xnames{n}),0,'includenan'); 
% 
%         for m = n+1:numel(Xnames)        
%             Xphases.([Xnames{m},'_TIMES_',Xnames{n}]) = X.(Xnames{n}).*X.(Xnames{m});
%         end
    end

    Xnames =fieldnames(Xphases);
    for n = 1:numel(Xnames)
        Xphases.([Xnames{n},'_SQUARED']) = Xphases.(Xnames{n}).^2;
        xStrings = [xStrings;[Xnames{n},'_SQUARED']];
        Xphases.([Xnames{n},'_CUBED']) = Xphases.(Xnames{n}).^3;
        xStrings = [xStrings;[Xnames{n},'_CUBED']];
        if ~isnan(Xphases.(Xnames{n})*-1)
            Xphases.([Xnames{n},'_FLIPPED']) = Xphases.(Xnames{n})*-1;
            xStrings = [xStrings;[Xnames{n},'_FLIPPED']];
        end
    end

    % Other stuff is considered a limited version that evaluates additional
    % time series combinations; however, it is set to only ~2000 additional
    % time series. Ideally, this would be set for another combination node 
    % of all the previous data manipulations, but this is not possible as 
    % the number of combinations is extremely large.
    if length(Xnames)>200
        k =200;
    else
        k = length(Xnames);
    end
    for n = 1:10
        for m = n+1:k   
            Xphases.([Xnames{m},'ADD',Xnames{n}]) = Xphases.(Xnames{n})+Xphases.(Xnames{m});
            xStrings = [xStrings;[Xnames{m},'ADD',Xnames{n}]];
        end
        for m = n+1:k     
            Xphases.([Xnames{m},'_TIMES_',Xnames{n}]) = Xphases.(Xnames{n}).*Xphases.(Xnames{m});
            xStrings = [xStrings;[Xnames{m},'_TIMES_',Xnames{n}]];
        end
    end
end

% CUSTOM STANDARDIZATION METHOD
% Data encoding is referenced here with the assumption unperturbed condition is condition 1.
function [eData] = encodeData(X, numberofBins)
    X(isnan(X)) = 0;
    eData = round((X - X(1,:)) ./ range(X - X(1,:)) * numberofBins);
end
