# Supplementary material for: Perturbation-based estimation of within-stride cycle metabolic cost
Source: J Neuroeng Rehabil. 2024 Aug 1;21:131. doi: 10.1186/s12984-024-01424-8 (PMC11293076; doi:10.1186/s12984-024-01424-8)
Supplement: Supplementary file 1 — Supplementary Material 1 [file 12984_2024_1424_MOESM1_ESM.zip › Supplementary Data 1_AlgorithmCode/README.txt]

Creator: Alex Dzewaltowski: adzewaltowski@unomaha.edu
       : Philippe Malcolm : pmalcolm@unomaha.edu
12/4/2022

"estimate_perturbationBased.m" is meant to be executed and serves as the 
perturbation-based estimation of metabolic cost. 

The function utilizes the three .mat files 'data_Neuromec.mat', 
'data_HumanExp_modelBased.mat', 'data_HumanExp_MetCost.mat'.

'data_Neuromec.mat'is the neuromechanical simulation biomechanical 
timeseries and the model-based estimations of metabolic cost.

'data_HumanExp_modelBased.mat' is the human experimental biomechanical 
time series and the model-based estimations of metabolic cost. 

'data_HumanExp_MetCost.mat' is the human experimental biomechanical time
series and VO2/CO2 metabolic cost. 

estimate_perturbationBased.m is the same for each data set and provides a 
estimate of within-stride metabolic cost that is meant to match either the
model-based metabolic cost or the VO2 and CO2 metabolic cost. The estimation of
within-stride metabolic cost uses the stride-mean metabolic cost for each
perturbed walking condition to inform the selection of the within-stride 
estimate. Correlations between the perturbation-based estimate and the 
model-based estimate of metabolic cost serve as the primary metric of
performance. 
__________________________________________________________________________
