# Supplementary material for: Perturbation-based estimation of within-stride cycle metabolic cost
Source: J Neuroeng Rehabil. 2024 Aug 1;21:131. doi: 10.1186/s12984-024-01424-8 (PMC11293076; doi:10.1186/s12984-024-01424-8)
Supplement: Supplementary file 2 — Supplementary Material 2 [file 12984_2024_1424_MOESM2_ESM.zip]

Archive with 5 entries (5 files):
- Supplementary Data 2_TuningCode/ANSWER2.mat
- Supplementary Data 2_TuningCode/data_Neuromec_Train.mat
- Supplementary Data 2_TuningCode/README.txt
- Supplementary Data 2_TuningCode/tuning_binary.m
- Supplementary Data 2_TuningCode/tuning_perturbationBased.m
