# Supplementary material for: Perturbation-based estimation of within-stride cycle metabolic cost
Source: J Neuroeng Rehabil. 2024 Aug 1;21:131. doi: 10.1186/s12984-024-01424-8 (PMC11293076; doi:10.1186/s12984-024-01424-8)
Supplement: Supplementary file 2 — Supplementary Material 2 [file 12984_2024_1424_MOESM2_ESM.zip › Supplementary Data 2_TuningCode/README.txt]

Supplementary Data 2| Code for perturbation-based method. 

Creator: Alex Dzewaltowski: adzewaltowski@unomaha.edu
           : Philippe Malcolm : pmalcolm@unomaha.edu
12/4/2022

Description: Code for tuning of the perturbation-based method. This ZIP file
contains: a version of the neuromechanical simulation dataset with 100 
randomly generated time series that are used as test cases ('Y' struct),
the biomechanical time series from the neuromechanical simulation ('X' struct),
a file that evaluates settings for the selection of mathematically derived 
time series and the bin size, and a file that is the perturbation-based method.

'tuning_binary.m' is meant to be executed. This function requires a dataset
like ‘data_Neuromec_Train.mat’ to compile. ‘tuning_binary.m’ evaluates all
combinations of mathematical operations applied to the biomechanical time 
series used to generate additional derived time series. The original and 
derived time series are used to estimate within-stride time series from the
'Y' struct. All the mathematical operations applied are evaluated for the 
entire range of bin sizes. 

'tuning_perturbationBased.m' is the actual perturbation-based method 
presented as a function with modifiable parameters to be tuned.
Note: Description of the method in more detail can be found in:
'Supplementary Data 1_AlgorithmCode/estimate_perturbationBased.m'

Running the tuning process can take several hours. ‘ANSWER2’ contains an example 
of the output from tuning so that the reader can see this without needing
to run the entire tuning. 

The data ‘data_Neuromec_Train.mat’ is organized similarly to the description
in Supplementary Data 1.
