# Supplementary material for: Perturbation-based estimation of within-stride cycle metabolic cost
Source: J Neuroeng Rehabil. 2024 Aug 1;21:131. doi: 10.1186/s12984-024-01424-8 (PMC11293076; doi:10.1186/s12984-024-01424-8)
Supplement: Supplementary file 2 — Supplementary Material 2 [file 12984_2024_1424_MOESM2_ESM.zip › Supplementary Data 2_TuningCode/tuning_binary.m]

% Creator: Alex Dzewaltowski: adzewaltowski@unomaha.edu
%        : Philippe Malcolm : pmalcolm@unomaha.edu
% 12/4/2022
% 
% Running the following script runs the perturbation-based method for each 
% option under 'OptsNames', which corresponds to a mathematical manipulation
% contained within tuning_perturbationBased. Each of the different combinations
% of 'OptsNames' is evaluated for different bin sizes ranging from 10-100. 
% This range of bins is adjustable on line 54. The average correlation, lower
% confidence interval, and SS min are stored following each perturbation-based
% parameter evaluation. 
% 
% The parameter selection is then considered the OptsNames (or mathematical
% derived time series) that most frequently resulted in a lower bound 
% confidence interval for estimate correlations above 0.4. The most common
% OptsNames were then paired with the most common number of bins that 
% corresponded to a lower bound confidence interval for estimate correlation
% above 0.4 to be the "tuned parameters" used in the finalized 
% perturbation-based method. We chose to use the parameters that were used
% the most frequently due to the interaction between the availability of 
% certain data types, bin sizes, and data to be estimated. Therefore, the 
% most frequently effective parameters may be the more generalizable 
% parameters improving the potential effectiveness of the parameter choice 
% to be applied to the model-based metabolic cost. 
% 
% This function calculates every combination of within 'OptsNames' where 
% each string corresponds to one mathematical operation applied to the X 
% struct of biomechanical time series. These will serve as the additional 
% derived time series used to estimate the Y struct. The Y struct contains 
% randomly combined biomechanical time series that serve as targets for the
% tuning. 
%
% Every combination within 'OptsNames' is evaluated for all bin sizes. 

warning off;
load('data_Neuromec_Train.mat')
X = MergeVarGroups(X);
% These represent the different data manipulations available within 'tuning_estimateWithinSingleStruct'. 
OptsNames = ...
    ["POS_";
    "NEG_";
    "_TIMES_";
    "_SUB_"; 
    "_ADD_";
    "_SQUARED";
    "_CUBED";
    "_FLIPPED";
    "Other_stuff"];
% Since there are 9 OptsNames, there are 2^9 combinations that will be evaluated. 
numBinaryCombos = 512;% 2^9
   count = 1;

% We evaluate the 512 options for bin sizes ranging from large bins (e.g., the range of deviations divided into 10 bins) to small bins (e.g. the range of deviations divided into 100 bins). 
for numberofBins = 10:10:100

   binOpt = zeros(length(OptsNames),1);
   
   for binNum = 1:numBinaryCombos 
        opts_test =[];
        d2b = dec2bin(binNum)';
        for m = 1:length(d2b)
           binOpts(m) = d2b(m);
        end
        
        for n = 1:length(binOpts)
            if binOpts(n) == '1'
                opts_test = [opts_test; OptsNames(n)];
            end
        end
        % We store the index of corresponding to the number of bins and the Opts combination.
        ANSWER(count,binNum) = tuning_perturbationBased(opts_test, numberofBins,X,Y);
        
   end
   count = count+1
end

%% Grabbing better-performing options
  [nst, binOpts] = size(ANSWER);
  newstruct = ANSWER(1,1);
  newbins = 1;
  
OptsNames = ...
    ["POS_";
    "NEG_";
    "_TIMES_";
    "_SUB_"; 
    "_ADD_";
    "_SQUARED";
    "_CUBED";
    "_FLIPPED";
    "Other_stuff"];
  optscounts =zeros(length(OptsNames),1);

for n = 1:binOpts
    
    for m = 1:nst
        if tanh(ANSWER(m,n).confInt(1,1)) >0.40 %Adjust this value to see more of the %evaluations
            
            newstruct(end+1) = ANSWER(m,n);
            newbins(end+1) = m*10;
            for i = 1:length(OptsNames)
                if any(newstruct(end).Opts == OptsNames(i))
                    optscounts(i) = optscounts(i)+1;
                end
            end
           
        end
    end 
    
end

%%
for n =2:length(newstruct)
    plot(n,tanh(newstruct(n).TsCor),"*");hold on
end
%%
for m = 1:length(newstruct)

     plot(m, tanh(newstruct(m).confInt(1,1)),"*");hold on

end

 
