# Supplementary material for: Perturbation-based estimation of within-stride cycle metabolic cost
Source: J Neuroeng Rehabil. 2024 Aug 1;21:131. doi: 10.1186/s12984-024-01424-8 (PMC11293076; doi:10.1186/s12984-024-01424-8)
Supplement: Supplementary file 2 — Supplementary Material 2 [file 12984_2024_1424_MOESM2_ESM.zip › Supplementary Data 2_TuningCode/tuning_perturbationBased.m]

% Creator: Alex Dzewaltowski: adzewaltowski@unomaha.edu
%        : Philippe Malcolm : pmalcolm@unomaha.edu
% 12/4/2022
% This function is called by tuning_binary.  
% This is the perturbation-based method as a function call with two 
% modifiable parameters: 'Opts' and 'numberofBins'. These parameters 
% affect the functions at the end of the file 'generateCurveCombos' and 
% 'encodeData'. 
% 
% Note: Description of how the perturbation-based method functions can
% be found in:
% 'Supplementary Data 1_AlgorithmCode/estimate_perturbationBased.m'
%
% 'generateCurveCombos' receives the variable 'Opts'. 'Opts' is an array
% of strings where each string corresponds to a mathematical operation that
% will be applied to the X struct of biomechanical time series. To add an
% additional mathematical operation, one must code it within 
% 'generateCurveCombos' and place the corresponding string index in
% OptsNames within 'tuning_binary.m'.
%
% 'encodeData' modifies the number of bins for each evaluation run.
%
function trainedData = tuning_perturbationBased(Opts,numberofBins, X,Y)
    %%
    Xnames = fieldnames(X);
    Index = zeros(10,length(Xnames));

    for YMM = 1:length(Xnames)
        yNames  = fieldnames(Y);
        Y_2D=[];        
        Y_2D = [Y_2D squeeze(nanmean(nanmean(Y.(yNames{YMM}).Ts,1),2))];

        [Y_encoded] = encodeData(Y_2D, numberofBins);
        [~, Col] = size(Y_encoded);

        X_m = [];
        X_m = rmfield(X, Xnames{YMM}); 

        xNames = fieldnames(X_m);
        xmeans = [];
        for n = 1:length(xNames)
            xmeans.(xNames{n}) =squeeze(nanmean(X_m.(xNames{n}),2));
        end

        Xphases=generateCurveCombos(xmeans,Opts);
        xNames = fieldnames(Xphases);
        X_2D=[];
        for n = 1:length(xNames)
            X_2D = [X_2D squeeze(nanmean(Xphases.(xNames{n}),1))'];
        end

        X_encoded = encodeData(X_2D, numberofBins);

    %% Find answer
        lastBest = 10000000;
        Flag = 0;
        count = 1;
        Val =[];
        [roow,col] = size(X_encoded);
        temp_test = zeros(roow,1);

        while Flag == 0 

            for n = 1:col
               Val(n) =sum(((X_encoded(:,n)+temp_test)-Y_encoded).^2);
            end

            [val(YMM),index] = min(Val);
            newBest = val(YMM);
            if newBest >= lastBest
                Flag = 1;
            else
                lastBest = newBest;
                Index(count,YMM) = index;
                temp_test = (X_encoded(:,index)+temp_test);
            end

            count = count+1;
        end
        xNames = fieldnames(Xphases);
        tempm = Index(:,YMM);
        row = length(tempm(tempm~=0));
        estimate = Xphases.(xNames{Index(1,YMM)})./range(nanmean(Xphases.(xNames{Index(1,YMM)}),1));
        if row>1
            for m = 2:row
                estimate = estimate + Xphases.(xNames{Index(m,YMM)})./range(nanmean(Xphases.(xNames{Index(m,YMM)}),1));
            end
        end

        Yest(:,YMM) = nanmean(nanmean(estimate,2),3);
        Yact(:,YMM) = nanmean(nanmean(Y.(yNames{YMM}).Ts,2),3);

        t =corrcoef(Yest(:,YMM),Yact(:,YMM));
        TsCor(YMM) = t(2);
        VAL(YMM) = lastBest;
    end
    pd = fitdist(atanh(TsCor)','Normal');
    paramci(pd);% First column is 95% confidence interval.

    % Data that is returned for evaluation and plotting.
    trainedData.VAL = mean(VAL);
    trainedData.confInt = [paramci(pd)];
    trainedData.TsCor = mean(atanh(TsCor));
    trainedData.Opts = Opts;
end

function [Xphases] = generateCurveCombos(X,Opts)
        Xnames = fieldnames(X);
    for n = 1:numel(Xnames)
        Xphases.(Xnames{n}) = X.(Xnames{n});
        if ~isempty(Opts(Opts=='_ADD_'))
            for m = n+1:numel(Xnames)        
                Xphases.([Xnames{m},'_ADD_',Xnames{n}]) = X.(Xnames{n})+X.(Xnames{m});
            end
        end
        
        if ~isempty(Opts(Opts=='_SUB_'))
            for m = n+1:numel(Xnames)        
                Xphases.([Xnames{m},'_SUB_',Xnames{n}]) = X.(Xnames{n})-X.(Xnames{m});
            end
        end
        
        if ~isempty(Opts(Opts=='POS_'))
             Xphases.(['POS_',Xnames{n}]) = max(X.(Xnames{n}),0,'includenan'); % This segment the time series (including the derived ones) into phases. Everything outside of the detected phase is made zero.
        end
        
        if ~isempty(Opts(Opts=='NEG_'))
            Xphases.(['NEG_',Xnames{n}]) = abs(min(X.(Xnames{n}),0,'includenan')); % The phase segmentation is necessary because the regression in step 8 can only happen between x scalars and y stride means. To understand what is happening can be helpful to uncomment the figure on line 74.
        end
        
        
        if ~isempty(Opts(Opts=='_TIMES_'))
            for m = n+1:numel(Xnames)        
                Xphases.([Xnames{m},'_TIMES_',Xnames{n}]) = X.(Xnames{n}).*X.(Xnames{m});
            end
        end
    end

    Xnames =fieldnames(Xphases);

    for n = 1:numel(Xnames)
        if ~isempty(Opts(Opts=='_SQUARED'))
            Xphases.([Xnames{n},'_SQUARED']) = Xphases.(Xnames{n}).^2;
        end        
        if ~isempty(Opts(Opts=='_CUBED'))
            Xphases.([Xnames{n},'_CUBED']) = Xphases.(Xnames{n}).^3;
        end        
        if ~isempty(Opts(Opts=='_FLIPPED'))        
            if ~isnan(Xphases.(Xnames{n})*-1)
                Xphases.([Xnames{n},'_FLIPPED']) = Xphases.(Xnames{n})*-1;
            end
        end
   end    
    
    if ~isempty(Opts(Opts=='Other_stuff')) 
        Xnames =fieldnames(Xphases);
        if length(Xnames)>200
            k =200;
        else
            k = length(Xnames);
        end
        for n = 1:10
            for m = n+1:k   
                Xphases.([Xnames{m},'ADD',Xnames{n}]) = Xphases.(Xnames{n})+Xphases.(Xnames{m});
            end
            for m = n+1:k      
                Xphases.([Xnames{m},'_TIMES_',Xnames{n}]) = Xphases.(Xnames{n}).*Xphases.(Xnames{m});
            end
        end
    end
end

function [eData] = encodeData(test, numberofBins)
    [row,col] = size(test);
    test(isnan(test)) = 0;
    eData = round((test - test(1,:)) ./ range(test - test(1,:)) * numberofBins);
end
